# Supplementary material for: Immunity to Non-Dengue Flaviviruses Impacts Dengue Virus Immunoglobulin G Enzyme-Linked Immunosorbent Assay Specificity in Cambodia
Source: J Infect Dis. 2024 Sep 19;231(2):e337–44. doi: 10.1093/infdis/jiae422 (PMC11841641; doi:10.1093/infdis/jiae422)
Supplement: jiae422_Supplementary_Data [file jiae422_supplementary_data.zip]

Archive with 3 entries (3 files):
- TableS1.docx
- TableS2.docx
- TableS3.docx
